# Supplementary material for: Self-splicing introns in genes of Bastillevirinae bacteriophages
Source: Nucleic Acids Res. 2025 Feb 27;53(5):gkaf121. doi: 10.1093/nar/gkaf121 (PMC11878797; doi:10.1093/nar/gkaf121)
Supplement: gkaf121_Supplemental_Files [file gkaf121_supplemental_files.zip]

Archive with 3 entries (3 files):
- Supplementary Figure 1.pdf
- Supplementary Figure 2.pdf
- Supplementary tables.xlsx
