# Supplementary material for: Self-splicing introns in genes of Bastillevirinae bacteriophages
Source: Nucleic Acids Res. 2025 Feb 27;53(5):gkaf121. doi: 10.1093/nar/gkaf121 (PMC11878797; doi:10.1093/nar/gkaf121)
Supplement: gkaf121_Supplemental_Files [file gkaf121_supplemental_files.zip › Supplementary tables.xlsx]

## Sheet: List of supplementary files
Supplementary tables
S1. Overview of known bacteriophage introns.
S2. Genome sequences analyzed in the study.
S3. Primer sequences used in PCR experiments. The forward primers contain the 5' T7 promoter sequence necessary for the in vitro transcription experiment.
S4. Intron distribution.
S5. Intron architecture.
S6. Structure of SPO1 introns and their support in read mapping.
S7. Results for the CD-HIT dereplication of introns for the structure-guided alignment.
S8. Poorly aligned sequences completely removed during pruning.
S9. Representation of different group I subgroups in consecutive stages of structure-guided alignment.
S10. Coverage of the reference model (RF00028) in the alignment.
S11. Sequence identity within group I subgroups in the pruned alignment.
S12. Sequence identity between group I subgroups in the pruned alignment.
Supplementary figures
S1. Complete maximum-likelihood tree of intron catalytic cores shown in rectangular layout.
S2. Structures of phage-related introns predicted using LinearTurboFold.

## Sheet: S1 overview of phage introns 
Bacteriophage	Genome or DNA fragment	Host	Family	Subfamily	genus	Intron in	Hosted gene	Reference
T4	NC_000866	Escherichia coli	Straboviridae	Tevenvirinae	Tequatrovirus	thymidylate synthase td	GIY-YIG endonuclease	10.1016/S0021-9258(19)85137-2
						ribonucleotide reductases nrdB	endonuclease II	10.1002/j.1460-2075.1986.tb04460.x
						anaerobic ribonucleotide reductase (nrdD (formerly called sunY))	no data	10.1016/0378-1119(89)90032-2
T2	MH751506	Escherichia coli	Straboviridae	Tevenvirinae	Tequatrovirus	thymidylate synthase td	unidentified	10.1128/jb.169.9.4368-4375.1987
T6	MH550421	Escherichia coli	Straboviridae	Tevenvirinae	Tequatrovirus	thymidylate synthase td	DNA endonuclease	10.1016/0092-8674(89)90248-1
RB2	DQ178120	Escherichia coli	Straboviridae	Tevenvirinae	Tequatrovirus	aerobic ribonucleotide reductase	HNH endonuclease	10.1074/jbc.M400929200
RB3	AY262153	Escherichia coli	Straboviridae	Tevenvirinae	Tequatrovirus	thymidylate synthase td	DNA endonuclease	10.1101/gad.5.6.1032
	AY262130					ribonucleotide reductases nrdB	DNA endonuclease	10.1074/jbc.M400929200
RB15	DQ178121	Escherichia coli	Straboviridae	Tevenvirinae	unclassified	aerobic ribonucleotide reductase	HNH endonuclease
LZ2	AY262149	Escherichia coli	Straboviridae	Tevenvirinae	unclassified	thymidylate synthase td	Homing Endonuclease Gene
LZ7	DQ178119	Escherichia coli	Straboviridae	Tevenvirinae	unclassified	aerobic ribonucleotide reductase	HNH endonuclease
TuIa	AY262157	Escherichia coli	Straboviridae	Tevenvirinae	unclassified	thymidylate synthase td	Homing Endonuclease Gene
U5	AY262155	Escherichia coli	Straboviridae	Tevenvirinae	unclassified	thymidylate synthase td	no data
	AY262145					ribonucleotide reductases nrdB
						anaerobic ribonucleotide reductase (nrdD (formerly called sunY))
ß22	L31962	Bacillus subtilis	unclassified	unclassified	unclassified	thymidylate synthase (thy)	unidentified	10.1073/pnas.91.24.11669
SP82	U04812	Bacillus	Herelleviridae	Spounavirinae	unclassified	DNA polymerase	HNH endonuclease	0.1016/s0092-8674(00)80976-9
SPO1	M37686	Bacillus subtilis	Herelleviridae	Spounavirinae	Okubovirus	DNA polymerase	HNH endonuclease	10.1016/0092-8674(90)90174-d
Twort	MT151386	Staphylococcus aureus	Herelleviridae	Twortvirinae	Twortvirus	ribonucleotide reductase large subunit nrdE	DNA endonuclease	10.1093/nar/30.9.1935
						tail tube protein-encoding gene (tmpA / Orf142)	-
Romulus/Remus	JX846613	Staphylococcus aureus	Herelleviridae	Twortvirinae	Silviavirus	terminase large-subunit	homing endonuclease EDxHD	10.1128/JVI.02763-12
						terminase large-subunit	homing endonuclease EDxHD
						ribonucleotide reductase large subunit	GIY-YIG
	JX846612					ribonucleotide reductase large subunit	HNH
						DNA polymerase	HNH
						DNA repair protein	LAGLIDADG
						helicase	no data
AR9	NC_031039	Bacillus subtilis	unclassified	unclassified	Takahashivirus	DNA-directed RNA polymerase beta'-subunit, N-terminus	putative homing endonuclease	10.1016/j.virol.2016.04.030
						DNA-directed RNA polymerase beta subunit, N-terminus	HNH homing endonuclease
						prohead core scaffold protein and protease	no data
						terminase large subunit	no data
						ribonucleotide reductases nrdE	endonulease	10.1186/1471-2148-13-33
						ribonucleotide reductases nrdF	no data
MarsHill	MW248466	Staphylococcus aureus	unclassified	unclassified	unclassified	non-virion RNA polymerase nvRNAP β' N	no data	10.1128/JVI.02391-20.
Madawaska	MW349129	Staphylococcus aureus	unclassified	unclassified	unclassified	scaffold/prohead protease
Machias	MW349128	Staphylococcus aureus	unclassified	unclassified	unclassified	terminase large subunit
						anaerobic ribonucleotide reductase
						Virion protein/hypothetical protein
						DNA polymerase catalytic subunit
						virion RNA polymerase vRNAP β' N
						DNA polymerase exonuclease subunit
						virion RNA polymerase vRNAP β C2
						virion RNA polymerase vRNAP β' C
						DNA gyrase B
						virion RNA polymerase vRNAP β C1
						non-virion RNA polymerasenvRNAP b β C2
phage LL-H	EF455602	Lactobacillus delbrueckii	unclassified	unclassified	unclassified	terminase large-subunit	endonuclease HI-NL-H	10.1099/13500872-141-9-2183
S3b	AF148561	Streptococcus thermophilus	unclassified	unclassified	unclassified	putative lysin	HNH homing endonuclease	10.1128/jvi.74.2.611-618.2000
ST3	AF148565					putative lysin	no data
J1	AF148566					putative lysin	no data
S92	AF148563					putative lysin	unknown gene
Sfi16A	AF148564					putative lysin	no data
ST64	AF148562					putative lysin	no data
EFC1	MW677132	Enterococcus faecalis	unclassified	unclassified	Saphexavirus	ribonucleotide reductase operon (NRD)	HNH homing endonuclease	10.1007/s00203-022-02838-5
vB_SspS_KASIA	MZ568826	Shewanella sp.	unclassified	unclassified	unclassified	TerL (large terminase subunit)	HNH endonuclease gene	10.3390/ijms222011070
						DNA polymerase	HNH endonuclease gene
phiL7	EU717894	Xanthomonas campestris pv. campestris	unclassified	unclassified	unclassified	DNA polymerase	HNH endonuclease gene	10.1128/AEM.01214-09
metagenomically assembled crAss-like phages	crassfamily_2020	Bacteroidetes	unclassified	unclassified	unclassified	MCP, PolB, primase, and ATP_43b (phages from Delta group; TerL contains intein)	endonuclease gene	10.1038/s41467-021-21350-w
CB7 (vB_PatM_CB7)	KY514263	Pectobacterium atrosepticum	unclassified	Vequintavirinae	Certrevirus	large terminase	HNH homing endonuclease	10.3390/antibiotics9060352
						ribonucleotide reductase NrdB and NrdA
						nicotinamide phosphoribosyl transferase
						DNA polymerase
Lak-A1	MK250015	genus Prevotella	unclassified	unclassified	unclassified	tRNA_Tyr, Phe, Thr	no data	10.1038/s41564-018-0338-9
Lak-A2	MK250019					tRNA_Tyr, Gly, Thr, Phe
Lak-B1	MK250020					tRNA_Tyr, Gly, Thr, Phe
Lak-C1	MK250029					tRNA_Tyr
Lak-B9	MK250028					tRNA_Tyr
S-CBWM1	MG450654	Synechococcus	unclassified	unclassified	Aokuangvirus	photosystem II protein D1 psbA	HNH homing endonuclease	10.1111/1462-2920.14326
Փe	U04813	Bacillus subtilis	unclassified	unclassified	unclassified	DNA polymerase gene	ORF	10.1093/nar/22.18.3715
2C	-		unclassified	unclassified	unclassified
SP ß (SPBc2)	AF020713	Bacillus subtilis	unclassified	unclassified	Spbetavirus	ribonucleotide reductase bnrdE	no data	10.1073/pnas.95.4.1692
						ribonucleotide reductase bnrdF	HNH homing endonuclease
0305ϕ8–36	EF583821	Bacillus thuringiensis	unclassified	unclassified	unclassified	Arg-tRNA	no data	10.1016/j.virol.2007.06.043
						DNA polymerase
						RecA-like protein
HoodyT	KJ489400	Bacillus thuringiensis Kurstaki	Herelleviridae	Bastillevirinae	Bastillevirus	DNA polymerase II gene	no data	10.1016/j.virol.2015.12.012
CAM003	KJ489397	Bacillus thuringiensis Kurstaki	Herelleviridae	Bastillevirinae	Bastillevirus	DNA polymerase II gene
Megatron	KJ489401	Bacillus thuringiensis Kurstaki	Herelleviridae	Bastillevirinae	Wphvirus	DNA polymerase II gene
Bastille	AY256517	Bacillus thuringiensis	Herelleviridae	Bastillevirinae	Bastillevirus	DNA polymerase gene	HNH homing endonuclease	10.1093/nar/gkg433
phage 2972	AY699705	Streptococcus thermophilus	Aliceevansviridae	unclassified	Brussowvirus	endolysin (lys-I)	no data	10.1128/AEM.71.7.4057-4068.2005
						terminase large subunit (terL-I)
S-PM2	NC_006820	Synechococcus sp. WH7803	Kyanoviridae	unclassified	Nodensvirus	psbA gene, encoding the D1 polypeptide of photosystem II	homing endonuclease	10.1038/ismej.2010.43
φPH15 (PH15)	DQ834250	Staphylococcus epidermidis	unclassified	unclassified	Rockefellervirus	large terminase subunit (TerL)	GIY-YIG family of class I homing endonucleases	10.1128/JB.01637-06
						endolysin (Lys)	no data
Aeh1	AY266303	Aeromonas	Straboviridae	unclassified	Cinqassovirus	ribonucleotide reductase nrdA	HEG	10.1186/1471-2148-13-33
AS4	HM452125	Aeromonas	Straboviridae	unclassified	Tulanevirus	ribonucleotide reductase nrdD	-
T4T	HM137666	Aeromonas	Straboviridae	Tevenvirinae	Tequatrovirus	ribonucleotide reductase nrdB	HEG
						ribonucleotide reductase nrdD	HEG
JSE	EU863408	Aeromonas	Straboviridae	unclassified	Krischvirus	ribonucleotide reductase nrdD	HEG
A511	DQ003638	Lisetria	Herelleviridae	Jasinkavirinae	Pecentumvirus	ribonucleotide reductase nrdA	-
P100	DQ004855	Listeria	Herelleviridae	Jasinkavirinae	Pecentumvirus	ribonucleotide reductase nrdA	-
CP220	FN667788	Campylobacter	unclassified	Eucampyvirinae	Firehammervirus	ribonucleotide reductase nrdA	-
c-st	AP008983	Clostridium	unclassified	unclassified	unclassified	ribonucleotide reductase nrdD	-
phiYS40	AP011616	Thermus	unclassified	unclassified	unclassified	ribonucleotide reductase nrdJ	-
P1201	DQ499600	Corynebactrium	Zierdtviridae	Toshachvirinae	Chunghsingvirus	ribonucleotide reductase nrdE	-
949	HM029250	Lactococucs	unclassified	unclassified	Audreyjarvisvirus	ribonucleotide reductase nrdD	HEG
P60	AF338467	Synechococcus	Autographiviridae	unclassified	Tiilvirus	ribonucleotide reductase nrdJ	-
Sb3	AF148561	Streptococcus thermophilus	unclassified	unclassified	unclassified	lysin	HNH endonuclease	10.1128/jvi.74.2.611-618.2000
Luz24	AM910650	Pseudomonas aeruginosa	unclassified	unclassified	Bruynoghevirus	DNA polymerase	endonuclease	10.1016/j.virol.2008.04.038
JCL1032	EU409559	Lactobacillus delbrueckii	unclassified	unclassified	unclassified	terminase large subunit	-	10.1007/s00705-004-0329-4
						tape measure protein
ICP1	HQ641348	Vibrio cholerae	unclassified	unclassified	Mohonavirus	tape measure protein (TMP)	HEG	10.1101/2023.03.23.533998
						terminase gene
Pf-WMP3	EF537008	Phormidium foveolarum	unclassified	unclassified	Wumptrevirus	DNA Polymerase	HNH endonuclease	10.1371/journal.pone.0043738
LittleE	JF937101	Mycobacterium smegmatis	unclassified	unclassified	Omegavirus	capsid gene	LAGLIDADG homing endonuclease	10.1371/journal.pone.0069273
BAKA	JF937090	Mycobacterium smegmatis	unclassified	unclassified	Omegavirus	tail genes	-	10.1371/journal.pone.0069273
vB_Sau_S24	KY794643	Staphylococcus aureus	Herelleviridae	Twortvirinae	unclassified	tail morphogenetic protein tmpF	-	10.1371/journal.pone.0181671
vB_Sau_Clo6	KY794642	Staphylococcus aureus	Herelleviridae	Twortvirinae	unclassified	nicotinamide phosphoribosyl transferase	Hint domain	10.1371/journal.pone.0181671
						tail morphogenetic protein tmpF	-
vB_Sau_CG	KY794641	Staphylococcus aureus	Herelleviridae	Twortvirinae	Kayvirus	tail morphogenetic protein tmpF	-	10.1371/journal.pone.0181671

## Sheet: S2 genomes
Accession	Description	host	lab_host	Taxonomy
NC_030925.1	Bacillus phage Shbh1, complete genome	Bacillus sp. MGK1/ERV9		(...); Caudoviricetes; Herelleviridae; Bastillevirinae; Shalavirus; Shalavirus Shbh1
NC_042133.1	Bacillus phage SIOphi, partial genome	Bacillus subtilis		(...); Caudoviricetes; Herelleviridae; Bastillevirinae; Siophivirus; Siophivirus SIOphi
NC_020081.2	Bacillus phage phiAGATE, complete genome	Bacillus pumilus GL1		(...); Caudoviricetes; Herelleviridae; Bastillevirinae; Agatevirus; Agatevirus agate
NC_029121.1	Bacillus phage Bp8p-C, complete genome	Bacillus pumilus GR8		(...); Caudoviricetes; Herelleviridae; Bastillevirinae; Agatevirus; Agatevirus Bp8pC
NC_047744.1	Bacillus phage Bp8p-T, complete genome	Bacillus pumilus GR8		(...); Caudoviricetes; Herelleviridae; Bastillevirinae; Agatevirus; Agatevirus Bp8pC
NC_030903.1	Bacillus phage SPG24 DNA, contig00001 sequence	Bacillus subtilis G24		(...); Caudoviricetes; Herelleviridae; Bastillevirinae; Nitunavirus; Nitunavirus SPG24
NC_024137.1	Bacillus phage Bcp1, complete genome	Bacillus cereus		(...); Caudoviricetes; Herelleviridae; Bastillevirinae; Caeruleovirus; Caeruleovirus Bcp1
NC_048726.1	Bacillus phage BSP38, complete genome	Bacillus subtilis KCCM 12052		(...); Caudoviricetes; Herelleviridae; Bastillevirinae; Jeonjuvirus; Jeonjuvirus BSP38
NC_018856.1	Bacillus phage Bastille, complete genome	Bacillus cereus HER1399		(...); Caudoviricetes; Herelleviridae; Bastillevirinae; Bastillevirus; Bastillevirus bastille
NC_047735.1	Bacillus phage BCU4, complete genome	Bacillus cereus		(...); Caudoviricetes; Herelleviridae; Bastillevirinae; Tsarbombavirus; Tsarbombavirus BCP78
NC_021856.1	Bacillus phage phiNIT1 DNA, complete genome	Bacillus subtilis (natto)		(...); Caudoviricetes; Herelleviridae; Bastillevirinae; Nitunavirus; Nitunavirus NIT1
NC_018860.1	Bacillus phage BCP78, complete genome	Bacillus cereus		(...); Caudoviricetes; Herelleviridae; Bastillevirinae; Tsarbombavirus; Tsarbombavirus BCP78
NC_048652.1	Bacillus phage vB_BsuM-Goe3, complete genome	Bacillus subtilis Goe3	Bacillus subtilis	(...); Caudoviricetes; Herelleviridae; Bastillevirinae; Grisebachstrassevirus; Grisebachstrassevirus goe3
NC_022771.1	Bacillus phage Grass, complete genome	Bacillus subtilis		(...); Caudoviricetes; Herelleviridae; Bastillevirinae; Nitunavirus; Nitunavirus grass
NC_016563.1	Bacillus phage W.Ph., complete genome	Bacillus cereus		(...); Caudoviricetes; Herelleviridae; Bastillevirinae; Wphvirus; Wphvirus WPh
NC_031056.1	Bacillus phage Deep Blue, complete genome	Bacillus cereus BtB2-4		(...); Caudoviricetes; Herelleviridae; Bastillevirinae; Caeruleovirus; Caeruleovirus deepblue
NC_024213.1	Bacillus phage Hakuna, complete genome			(...); Caudoviricetes; Herelleviridae; Bastillevirinae; Wphvirus; Wphvirus hakuna
NC_018857.1	Bacillus phage BPS13, complete genome	Bacillus cereus		(...); Caudoviricetes; Herelleviridae; Bastillevirinae; Wphvirus; Wphvirus BPS13
NC_020873.1	Bacillus cereus bacteriophage vB_BceM_Bc431v3, complete genome	Bacillus cereus		(...); Caudoviricetes; Herelleviridae; Bastillevirinae; Caeruleovirus; Caeruleovirus Bc431
NC_024211.1	Bacillus phage Megatron, complete genome			(...); Caudoviricetes; Herelleviridae; Bastillevirinae; Wphvirus; Wphvirus megatron
NC_027355.1	Bacillus phage BCP8-2, complete genome	Bacillus cereus JCM 2152		(...); Caudoviricetes; Herelleviridae; Bastillevirinae; Caeruleovirus; Caeruleovirus BCP82
NC_027352.1	Bacillus phage JBP901, complete genome	Bacillus cereus ATCC 14579		(...); Caudoviricetes; Herelleviridae; Bastillevirinae; Caeruleovirus; Caeruleovirus JBP901
NC_023501.1	Bacillus phage BPS10C, complete genome			(...); Caudoviricetes; Herelleviridae; Bastillevirinae; Wphvirus; Wphvirus BPS10C
NC_024207.1	Bacillus phage Evoli, complete genome			(...); Caudoviricetes; Herelleviridae; Bastillevirinae; Bastillevirus; Bastillevirus evoli
NC_024205.1	Bacillus phage Hoody T, complete genome			(...); Caudoviricetes; Herelleviridae; Bastillevirinae; Bastillevirus; Bastillevirus hoodyT
NC_024792.1	Bacillus phage Bobb, complete genome	Bacillus pumilus SAFR32		(...); Caudoviricetes; Herelleviridae; Bastillevirinae; Agatevirus; Agatevirus bobb
NC_024216.1	Bacillus phage CAM003, complete genome	Bacillus thuringiensis		(...); Caudoviricetes; Herelleviridae; Bastillevirinae; Bastillevirus; Bastillevirus CAM003
NC_031034.1	Bacillus phage SalinJah, complete genome		Bacillus thuringiensis Berliner 1915, DSM 350	(...); Caudoviricetes; Herelleviridae; Bastillevirinae; Wphvirus; Wphvirus BPS13
NC_027374.1	Bacillus phage Moonbeam, complete genome	Bacillus megaterium		(...); Caudoviricetes; Herelleviridae; Bastillevirinae; Moonbeamvirus; Moonbeamvirus moonbeam
NC_031006.1	Bacillus phage DIGNKC, complete genome		Bacillus thuringiensis subsp. kurstaki	(...); Caudoviricetes; Herelleviridae; Bastillevirinae; Wphvirus
NC_048797.1	Bacillus phage vB_BmeM-Goe8, complete genome	Bacillus megaterium DSM 319		(...); Caudoviricetes; Herelleviridae; Bastillevirinae; Goettingenvirus; Goettingenvirus goe8
NC_031049.1	Bacillus phage NotTheCreek, complete genome		Bacillus thuringiensis subsp. kurstaki	(...); Caudoviricetes; Herelleviridae; Bastillevirinae; Wphvirus
NC_031012.1	Bacillus phage Kida, complete genome		Bacillus thuringiensis subspecies kurstaki	(...); Caudoviricetes; Herelleviridae; Bastillevirinae; Wphvirus
NC_028944.1	Bacillus phage Eyuki, complete genome		Bacillus thuringiensis kurstaki	(...); Caudoviricetes; Herelleviridae; Bastillevirinae; Wphvirus; Wphvirus megatron
NC_031024.1	Bacillus phage Belinda, complete genome	Bacillus thuringiensis DSM350		(...); Caudoviricetes; Herelleviridae; Bastillevirinae; Wphvirus
NC_031027.1	Bacillus phage SageFayge, complete genome		Bacillus thuringiensis subsp. kurstaki	(...); Caudoviricetes; Herelleviridae; Bastillevirinae; Wphvirus; Wphvirus megatron
NC_031070.1	Bacillus phage Nemo, complete genome		Bacillus thuringiensis subsp. kurstaki	(...); Caudoviricetes; Herelleviridae; Bastillevirinae; Wphvirus
NC_031054.1	Bacillus phage DirtyBetty, complete genome		Bacillus thuringiensis subspecies kurstaki	(...); Caudoviricetes; Herelleviridae; Bastillevirinae; Wphvirus; Wphvirus megatron
NC_028890.1	Bacillus phage TsarBomba, complete genome		Bacillus thuringiensis subsp. kurstaki	(...); Caudoviricetes; Herelleviridae; Bastillevirinae; Tsarbombavirus; Tsarbombavirus tsarbomba
NC_018863.1	Bacillus phage B4, complete genome	Bacillus cereus		(...); Caudoviricetes; Herelleviridae; Bastillevirinae; Bequatrovirus; Bequatrovirus B4
NC_047736.1	Bacillus phage B5S, complete genome	Bacillus cereus		(...); Caudoviricetes; Herelleviridae; Bastillevirinae; Bequatrovirus; Bequatrovirus B4
NC_024788.1	Bacillus phage Riley, complete genome			(...); Caudoviricetes; Herelleviridae; Bastillevirinae; Bequatrovirus; Bequatrovirus riley
NC_022088.2	Bacillus phage Troll, complete genome		Bacilluls thuringiensis kurstaki	(...); Caudoviricetes; Herelleviridae; Bastillevirinae; Bequatrovirus; Bequatrovirus troll
NC_031037.1	Bacillus phage Nigalana, complete genome		Bacillus thuringiensis subsp. kurstaki	(...); Caudoviricetes; Herelleviridae; Bastillevirinae; Wphvirus
NC_031116.1	Bacillus phage Zuko, complete genome		Bacillus thuringiensis subsp. kurstaki	(...); Caudoviricetes; Herelleviridae; Bastillevirinae; Wphvirus
NC_022763.1	Bacillus phage Spock, complete genome	Bacillus thuringiensis subsp. Kurstaki		(...); Caudoviricetes; Herelleviridae; Bastillevirinae; Bequatrovirus; Bequatrovirus spock
NC_027366.1	Bacillus phage Mater, complete genome	Bacillus megaterium		(...); Caudoviricetes; Herelleviridae; Bastillevirinae; Matervirus; Matervirus mater
NC_031100.1	Bacillus phage Phrodo, complete genome		Bacillus thuringiensis subsp. kurstaki	(...); Caudoviricetes; Herelleviridae; Bastillevirinae; Bequatrovirus
NC_042140.1	Bacillus phage Bm15, complete genome	Priestia megaterium		(...); Caudoviricetes; Herelleviridae; Bastillevirinae; Caeruleovirus; Caeruleovirus BM15
NC_022769.1	Bacillus phage BigBertha, complete genome	Bacillus thuringiensis subsp. Kurstaki		(...); Caudoviricetes; Herelleviridae; Bastillevirinae; Bequatrovirus; Bequatrovirus bigbertha
NC_030920.1	Bacillus phage Eldridge, complete genome	Bacillus megaterium		(...); Caudoviricetes; Herelleviridae; Bastillevirinae; Eldridgevirus; Eldridgevirus eldridge
NC_028887.1	Bacillus phage AvesoBmore, complete genome		Bacillus thuringiensis subsp. kurstaki	(...); Caudoviricetes; Herelleviridae; Bastillevirinae; Bequatrovirus; Bequatrovirus avesobmore

## Sheet: S3 primers
Primer name	Sequence (T7 ptomoter marked blue)	gDNA Product length (bp)
phiAGATE_NRD - T7	TAATACGACTCACTATAGGG GCTAAAGAATTTGTTGAGTTGCTGCTA	2410
phiAGATE_NRD – R	GTTAAGGTCACGAGTAGTCATCGTATC
phiAGATE_POL - T7	TAATACGACTCACTATAGGG ATAAAGACCCGGAAGACAGAATTTTCA	2228
phiAGATE_POL – R	GTTATAGTTAAGTCCGATCTCCACGTC
phiAGATE_TERL - T7	TAATACGACTCACTATAGGG CCACAAAGTAAAAAACCACCCTATCAC	2000
phiAGATE_TERL – R	ATGTCTGCGATGTGTAGTTTATTCTGA
BASTILLE_POL - T7	TAATACGACTCACTATAGGG AAGACGAAGAGGACAGGTTCTTTAATC	1943
BASTILLE_POL – R	ATTTTTCCTGATGAAAGTTCTCCATAACCCTCTTACCGATA
phiNIT1_DUT - T7	TAATACGACTCACTATAGGG AAGTGTTGACAGTACACAGACTGT	1030
phiNIT1_DUT - R	CCTGAAGTTTCTGGGCAGCT
phiNIT1_NRD - T7	TAATACGACTCACTATAGGG ACGCAGGCAGAAAAAGACGT	1605
phiNIT1_NRD - R	GACGTTAGCAAACTCCCGGG
phiNIT1_POL - T7	TAATACGACTCACTATAGGG TGCTGCCGATTTTAGCACGT	3396
phiNIT1_POL - R	CCCGTATGCGAGTCCGAATG
SIOphi_POL - T7	TAATACGACTCACTATAGGG TGAGGACGGTCTAAAGTTAACCAG	3721
SIOphi_POL - R	CAGCAGCGATTGGATAACGGA
SIOphi_TERL- T7	TAATACGACTCACTATAGGG GGGCGAACCAAGCTTACAAAAG	2784
SIOphi_TERL - R	ACATGTTCCATACCGACCATTGA
SPO1_POL - T7	TAATACGACTCACTATAGGG ACGACTTGATACCCTGGGACA	2134
SPO1_POL - R	TTAACCGCCTGACGTTCTGC
W.Ph_POL - T7	TAATACGACTCACTATAGGG TGTATGACGAATTTGCAGCACG	1963
W.Ph_POL - R	GACACGCATCAACGTCACCT

## Sheet: S4 intron distribution
phage_id	organism	species	genus	n_genes	n_introns	gene_names	hnh_names	intron_symbols
NC_030903.1	Bacillus phage SPG24	Nitunavirus SPG24	Nitunavirus	3	3	phrog_675. terminase large subunit phrog_17. DNA polymerase phrog_84. ribonucleoside-diphosphate reductase large subunit	HNH endonuclease (2 CDSs) homing endonuclease	UNK__SPG24.TerL; UNK__SPG24.Pol; UNK__SPG24.rNDPL
NC_031024.1	Bacillus phage Belinda		Wphvirus	1	1	phrog_17. DNA polymerase		UNK__Belinda.Pol
NC_021856.1	Bacillus phage phiNIT1	Nitunavirus NIT1	Nitunavirus	2	2	phrog_17. DNA polymerase phrog_84. ribonucleoside-diphosphate reductase large subunit	homing endonuclease with LAGLIDADG motif HNH endonuclease	UNK__phiNIT1.Pol; UNK__phiNIT1.rNDPL
NC_024213.1	Bacillus phage Hakuna	Wphvirus hakuna	Wphvirus	1	1	phrog_17. DNA polymerase		UNK__Hakuna.Pol
NC_022771.1	Bacillus phage Grass	Nitunavirus grass	Nitunavirus	2	3	phrog_17. DNA polymerase (2 introns) phrog_675. terminase large subunit	endonuclease HNH endonuclease	UNK__Grass.Pol; UNK__Grass.Pol-2; UNK__Grass.TerL
NC_042133.1	Bacillus phage SIOphi	Siophivirus SIOphi	Siophivirus	2	6	phrog_17. DNA polymerase (3 introns) phrog_675. terminase large subunit (3 introns)		UNK__SIOphi.Pol, UNK__SIOphi.Pol-2; UNK__SIOphi.Pol-3; UNK__SIOphi.TerL; UNK__SIOphi.TerL-2; UNK__SIOphi.TerL-3
NC_024792.1	Bacillus phage Bobb	Agatevirus bobb	Agatevirus	3	3	phrog_160. thymidylate synthase phrog_84. ribonucleoside-diphosphate reductase large subunit phrog_17. DNA polymerase	homing endonuclease endonuclease	UNK__Bobb.TymS; UNK__Bobb.rNDPL, UNK__Bobb.Pol
NC_020081.2	Bacillus phage phiAGATE	Agatevirus agate	Agatevirus	3	4	phrog_675. terminase large subunit (2 introns) phrog_84. ribonucleoside-diphosphate reductase large subunit phrog_17. DNA polymerase	HNH endonuclease (3 CDSs)	UNK__phiAGATE.TerL; UNK__phiAGATE.TerL-2; UNK__phiAGATE.rNDPL; UNK__phiAGATE.Pol
NC_027374.1	Bacillus phage Moonbeam	Moonbeamvirus moonbeam	Moonbeamvirus	2	4	phrog_17. DNA polymerase (2 introns) phrog_675. terminase large subunit (2 introns)	HNH endonuclease (4 CDSs) endonuclease	UNK__Moonbeam.Pol; UNK__Moonbeam.Pol-2; UNK__Moonbeam.TerL; UNK__Moonbeam.TerL-2
NC_031037.1	Bacillus phage Nigalana		Wphvirus	1	1	phrog_17. DNA polymerase	HNH endonuclease	UNK__Nigalana.Pol
NC_024205.1	Bacillus phage Hoody T	Bastillevirus hoodyT	Bastillevirus	1	1	phrog_17. DNA polymerase	HNH endonuclease	UNK__Hoody_T.Pol
NC_024216.1	Bacillus phage CAM003	Bastillevirus CAM003	Bastillevirus	1	1	phrog_17. DNA polymerase	HNH endonuclease	UNK__CAM003.Pol
NC_018856.1	Bacillus phage Bastille	Bastillevirus bastille	Bastillevirus	1	1	phrog_17. DNA polymerase	HNH endonuclease	UNK__Bastille.Pol
NC_031027.1	Bacillus phage SageFayge	Wphvirus megatron	Wphvirus	1	1	phrog_17. DNA polymerase	HNH endonuclease	UNK__SageFayge.Pol
NC_027366.1	Bacillus phage Mater	Matervirus mater	Matervirus	1	1	phrog_17. DNA polymerase	HNH endonuclease	UNK__Mater.Pol
NC_031054.1	Bacillus phage DirtyBetty	Wphvirus megatron	Wphvirus	1	1	phrog_17. DNA polymerase	HNH endonuclease	UNK__DirtyBetty.Pol
NC_028944.1	Bacillus phage Eyuki	Wphvirus megatron	Wphvirus	1	1	phrog_17. DNA polymerase	HNH endonuclease	UNK__Eyuki.Pol
NC_024211.1	Bacillus phage Megatron	Wphvirus megatron	Wphvirus	1	1	phrog_17. DNA polymerase	HNH endonuclease	UNK__Megatron.Pol
NC_030920.1	Bacillus phage Eldridge	Eldridgevirus eldridge	Eldridgevirus	1	1	phrog_86. ribonucleoside diphosphate reductase small subunit	HNH endonuclease	UNK__Eldridge.rNDPs
NC_027355.1	Bacillus phage BCP8-2	Caeruleovirus BCP82	Caeruleovirus	2	2	phrog_17. DNA polymerase phrog_675. terminase large subunit	endonuclease HNH endonuclease	UNK__BCP8-2.Pol; UNK__BCP8-2.TerL
NC_027352.1	Bacillus phage JBP901	Caeruleovirus JBP901	Caeruleovirus	1	1	phrog_17. DNA polymerase	endonuclease	UNK__JBP901.Pol
NC_031012.1	Bacillus phage Kida		Wphvirus	1	1	phrog_17. DNA polymerase	HNH endonuclease	UNK__Kida.Pol
NC_016563.1	Bacillus phage W.Ph.	Wphvirus WPh	Wphvirus	1	1	phrog_17. DNA polymerase	endonuclease	UNK__WPh.Pol
NC_031070.1	Bacillus phage Nemo		Wphvirus	1	1	phrog_17. DNA polymerase	HNH endonuclease	UNK__Nemo.Pol
NC_031049.1	Bacillus phage NotTheCreek		Wphvirus	1	1	phrog_17. DNA polymerase	HNH endonuclease	UNK__NotTheCreek.Pol
NC_031056.1	Bacillus phage Deep Blue	Caeruleovirus deepblue	Caeruleovirus	1	1	phrog_17. DNA polymerase	endonuclease	UNK__Deep_Blue.Pol

## Sheet: S5 intron architecture
5 CM	internal elements	3 CM	genes	n introns	intron_symbols
IC1	phrog_559. HNH endonuclease	IA2	phrog_675. terminase large subunit: SPG24	1	UNK__SPG24.TerL
-	phrog_2081. HNH endonuclease	IA3	phrog_17. DNA polymerase: SPG24	1	UNK__SPG24.Pol
IA2, IA2	phrog_314. homing endonuclease	IA2	phrog_84. ribonucleoside-diphosphate reductase large subunit: SPG24	1	UNK__SPG24.rNDPL
IA2	-	-	phrog_17. DNA polymerase: Belinda; Hakuna; SIOphi phrog_675. terminase large subunit: SIOphi (3 introns); phiAGATE (2 introns); Grass phrog_84. ribonucleoside-diphosphate reductase large subunit: Bobb	10	UNK__Belinda.Pol; UNK__Hakuna.Pol; UNK__SIOphi.Pol-3; UNK__SIOphi.TerL; UNK__SIOphi.TerL-2; UNK__SIOphi.TerL-3; UNK__phiAGATE.TerL; UNK__phiAGATE.TerL-2; UNK__Grass.TerL; UNK__Bobb.rNDPL
IC2	phrog_11023. homing endonuclease with LAGLIDADG motif, GS_IA1. IA1, phrog_59. HNH endonuclease	-	phrog_17. DNA polymerase: phiNIT1	1	UNK__phiNIT1.Pol
IA2	-	IA2	phrog_84. ribonucleoside-diphosphate reductase large subunit: phiNIT1	1	UNK__phiNIT1.rNDPL
IA3	phrog_2340. endonuclease	IA3	phrog_17. DNA polymerase: Grass; Moonbeam; BCP8-2; JBP901; W.Ph.; Deep Blue	6	UNK__Grass.Pol; UNK__Moonbeam.Pol; UNK__BCP8-2.Pol; UNK__JBP901.Pol; UNK__WPh.Pol; UNK__Deep_Blue.Pol
-	phrog_2081. HNH endonuclease	IA2	phrog_17. DNA polymerase: Grass; Kida; Nemo; NotTheCreek	4	UNK__Grass.Pol-2; UNK__Kida.Pol; UNK__Nemo.Pol; UNK__NotTheCreek.Pol
IA3	-	-	phrog_17. DNA polymerase: SIOphi	1	UNK__SIOphi.Pol
IA1	-	-	phrog_17. DNA polymerase: SIOphi	1	UNK__SIOphi.Pol-2
IA2	phrog_314. homing endonuclease	IA2	phrog_160. thymidylate synthase: Bobb	1	UNK__Bobb.TymS
IB3	phrog_2340. endonuclease	IA3	phrog_17. DNA polymerase: Bobb	1	UNK__Bobb.Pol
IA2	phrog_59. HNH endonuclease	IA2	phrog_84. ribonucleoside-diphosphate reductase large subunit: phiAGATE	1	UNK__phiAGATE.rNDPL
IA2	phrog_2081. HNH endonuclease, phrog_2081. HNH endonuclease	IA2	phrog_17. DNA polymerase: phiAGATE	1	UNK__phiAGATE.Pol
-	phrog_2081. HNH endonuclease, phrog_2081. HNH endonuclease	IA2	phrog_17. DNA polymerase: Moonbeam	1	UNK__Moonbeam.Pol-2
IA2	phrog_559. HNH endonuclease	IA3	phrog_675. terminase large subunit: Moonbeam	1	UNK__Moonbeam.TerL
IA2	phrog_559. HNH endonuclease	-	phrog_675. terminase large subunit: Moonbeam	1	UNK__Moonbeam.TerL-2
IA2	phrog_59. HNH endonuclease	IB4	phrog_17. DNA polymerase: Nigalana; CAM003; Bastille; Hoody-T; SageFayge; DirtyBetty; Eyuki; Megatron	8	UNK__Nigalana.Pol; UNK__CAM003.Pol; UNK__Bastille.Pol; UNK__Hoody_T.Pol; UNK__SageFayge.Pol; UNK__DirtyBetty.Pol; UNK__Eyuki.Pol; UNK__Megatron.Pol
IC1	phrog_59. HNH endonuclease	-	phrog_17. DNA polymerase: Mater	1	UNK__Mater.Pol
Intron_gpI	phrog_59. HNH endonuclease	IA2	phrog_86. ribonucleoside diphosphate reductase small subunit: Eldridge	1	UNK__Eldridge.rNDPs
-	phrog_559. HNH endonuclease	IB2	phrog_675. terminase large subunit: BCP8-2	1	UNK__BCP8-2.Pol

## Sheet: S7 redundant_sequences_99%
cluster_name	representative	*representative	*cluster_name	members	type(s)	size
UNK__Nigalana.Pol_&_SageFayge.Pol	UNK__Nigalana.Pol			UNK__Nigalana.Pol; UNK__SageFayge.Pol	NOVEL	2
UNK__Kida.Pol_&_2_other	UNK__Kida.Pol			UNK__Kida.Pol; UNK__Nemo.Pol; UNK__NotTheCreek.Po	NOVEL	3
UNK__Hoody_T.Pol_&_2_other	UNK__Hoody_T.Pol	UNK__Bastille.Pol	UNK__Bastille.Pol_&_2_other	UNK__Bastille.Pol; UNK__CAM003.Pol; UNK__Hoody_T.Pol	NOVEL	3
UNK__Grass.TerL_&_SIOphi.TerL-3	UNK__Grass.TerL	UNK__SIOphi.TerL-3	UNK__SIOphi.TerL-3_&_Grass.TerL	UNK__Grass.TerL; UNK__SIOphi.TerL-3	NOVEL	2
UNK__DirtyBetty.Pol_&_2_other	UNK__DirtyBetty.Pol			UNK__DirtyBetty.Pol; UNK__Eyuki.Pol; UNK__Megatron.Pol	NOVEL	3
IE3__Sdi.S1199-4_&_2_other	IE3__Sdi.S1199-4			IE3__Sdi.S1199-2; IE3__Sdi.S1199-3; IE3__Sdi.S1199-4	IE3	3
IE3__Pci.S1199-1_&_4_other	IE3__Pci.S1199-1			IE3__Pci.S1199-1; IE3__Pci.S1199-2; IE3__Pci.S1199-3; IE3__Pci.S1199-4; IE3__Pci.S1199-5	IE3	5
IE3__Leo_sp-5.S1199_&_3_other	IE3__Leo_sp-5.S1199			IE3__Leo_sp-2.S1199; IE3__Leo_sp-3.S1199; IE3__Leo_sp-5.S1199; IE3__Leo_sp-6.S1199	IE3	4
IE3__Fso-3.S1199-1_&_Fso-3.S1199-2	IE3__Fso-3.S1199-1			IE3__Fso-3.S1199-1; IE3__Fso-3.S1199-2	IE3	2
IE3__Fso-2.S1199-1_&_Fso-2.S1199-2	IE3__Fso-2.S1199-1			IE3__Fso-2.S1199-1; IE3__Fso-2.S1199-2	IE3	2
IE3__Fph.S1199-1_&_Fph.S1199-2	IE3__Fph.S1199-1			IE3__Fph.S1199-1; IE3__Fph.S1199-2	IE3	2
IE3__Ety.S1199-1_&_Ety.S1199-2	IE3__Ety.S1199-1			IE3__Ety.S1199-1; IE3__Ety.S1199-2	IE3	2
IE3__Cparas.S1199_&_Crad.S1199	IE3__Cparas.S1199			IE3__Cparas.S1199; IE3__Crad.S1199	IE3	2
IE3__Cmi.S1199-2_&_5_other	IE3__Cmi.S1199-2			IE3__Cmi.S1199-2; IE3__Cmi.S1199-3; IE3__Cmi.S1199-4; IE3__Cmi.S1199-5; IE3__Cmi.S1199-6; IE__Cky.S1199	IE; IE3	6
IE3__Cbr.S1199-1_&_Cbr.S1199-2	IE3__Cbr.S1199-1			IE3__Cbr.S1199-1; IE3__Cbr.S1199-2	IE3	2
IE3__Cba.S1199-1_&_2_other	IE3__Cba.S1199-1			IE3__Cba.S1199-1; IE3__Cba.S1199-2; IE3__Co_sp-2.S1199	IE3	3
IE3__Bth.S1199-4_&_Bth.S1199-3	IE3__Bth.S1199-4			IE3__Bth.S1199-3; IE3__Bth.S1199-4	IE3	2
IE3__Bsa.S1199-1_&_Bsa.S1199-2	IE3__Bsa.S1199-1			IE3__Bsa.S1199-1; IE3__Bsa.S1199-2	IE3	2
IE2__Tpa.S516-2_&_Tpa.S516-1	IE2__Tpa.S516-2			IE2__Tpa.S516-1; IE2__Tpa.S516-2	IE2	2
IE2__Kfl.S516_&_2_other	IE2__Kfl.S516			IE2__Kfl.S516; IE2__Kni.S516-1; IE2__Kni.S516-2	IE2	3
IE1__Rca.S516-2_&_2_other	IE1__Rca.S516-2			IE1__Rca.S516-2; IE1__Rca.S516-3; IE1__Rtu.S516-1	IE1	3
IE1__Leo_sp-1.S516_&_5_other	IE1__Leo_sp-1.S516			IE1__Leo_sp-1.S516; IE1__Leo_sp-2.S516; IE1__Leo_sp-3.S516; IE1__Leo_sp-4.S516; IE1__Leo_sp-5.S516; IE1__Leo_sp-6.S516	IE1	6
IE__Tin.S1199-2_&_Tin.S1199-1	IE__Tin.S1199-2			IE3__Tin.S1199-1; IE__Tin.S1199-2	IE; IE3	2
IE__Sdi.S516-1_&_Sdi.S516-2	IE__Sdi.S516-1			IE__Sdi.S516-1; IE__Sdi.S516-2	IE	2
IE__Lin.S1199-1_&_2_other	IE__Lin.S1199-1			IE__Lin.S1199-1; IE__Lin.S1199-2; IE__Lin.S1199-3	IE	3
IE__Chlo_sp-6.S516_&_Csa.S516	IE__Chlo_sp-6.S516			IE__Chlo_sp-6.S516; IE__Csa.S516	IE	2
IE__Chlo_sp-1.S943_&_5_other	IE__Chlo_sp-1.S943			IE__Chlo_sp-1.S943; IE__Chlo_sp-2.S943; IE__Chlo_sp-3.S943; IE__Chlo_sp-4.S943; IE__Chlo_sp-8.S943; IE__Chlo_sp-9.S943	IE	6
IE__Che.S516-2_&_Che.S516-1	IE__Che.S516-2			IE__Che.S516-1; IE__Che.S516-2	IE	2
ID__Ama.m.ND5,1-1_&_Ama.m.ND5,1-2	ID__Ama.m.ND5,1-1			ID__Ama.m.ND5,1-1; ID__Ama.m.ND5,1-2	ID	2
IC3__Spere.c.trnL_&_Spet.c.trnL	IC3__Spere.c.trnL			IC3__Spere.c.trnL; IC3__Spet.c.trnL	IC3	2
IC3__Sov.c.trnL_&_2_other	IC3__Sov.c.trnL			IC3__Pluc.c.trnL; IC3__Smacro.c.trnL; IC3__Sov.c.trnL	IC3	3
IC3__Sla.c.trnL_&_Sri.c.trnL	IC3__Sla.c.trnL			IC3__Sla.c.trnL; IC3__Sri.c.trnL	IC3	2
IC3__Sel.b.trnL-1_&_Sle.b.trnL	IC3__Sel.b.trnL-1			IC3__Sel.b.trnL-1; IC3__Sle.b.trnL	IC3	2
IC3__Sca.c.trnL_&_3_other	IC3__Sca.c.trnL			IC3__Cvi.c.trnL; IC3__Sca.c.trnL; IC3__Scf.c.trnL; IC3__Spu.c.trnL	IC3	4
IC3__Sal.c.trnL_&_3_other	IC3__Sal.c.trnL			IC3__Sal.c.trnL; IC3__San.c.trnL; IC3__Smari.c.trnL; IC3__Sto.c.trnL	IC3	4
IC3__Qco.c.trnL_&_4_other	IC3__Qco.c.trnL			IC3__Qco.c.trnL; IC3__Qpe.c.trnL-2; IC3__Qro.c.trnL-1; IC3__Qsu.c.trnL; IC3__Qwi.c.trnL	IC3	5
IC3__Ppo.L1949-2_&_Ppo.L1949-1	IC3__Ppo.L1949-2			IC3__Ppo.L1949-1; IC3__Ppo.L1949-2	IC3	2
IC3__Pdr.c.trnL_&_Per.c.trnL	IC3__Pdr.c.trnL			IC3__Pdr.c.trnL; IC3__Per.c.trnL	IC3	2
IC3__Pam.c.trnL_&_2_other	IC3__Pam.c.trnL			IC3__Pam.c.trnL; IC3__Pre.c.trnL-1; IC3__Pre.c.trnL-2	IC3	3
IC3__Pag.b.trnL-2_&_3_other	IC3__Pag.b.trnL-2			IC3__Pag.b.trnL-1; IC3__Pag.b.trnL-2; IC3__Pmo.b.trnL; IC3__Ppr.b.trnL	IC3	4
IC3__Nsp-El4.b.trnL_&_Nsp-Ev6b.b.trn	IC3__Nsp-El4.b.trnL			IC3__Nsp-El4.b.trnL; IC3__Nsp-Ev6b.b.trn	IC3	2
IC3__Nsp-A.b.trnL_&_Nsp-G.b.trnL	IC3__Nsp-A.b.trnL			IC3__Nsp-A.b.trnL; IC3__Nsp-G.b.trnL	IC3	2
IC3__Nsp-4.b.trnL_&_2_other	IC3__Nsp-4.b.trnL			IC3__Nsp-4.b.trnL; IC3__Nsp-J.b.trnL; IC3__Nsp-K.b.trnL	IC3	3
IC3__Nsp-3.b.trnL-2_&_2_other	IC3__Nsp-3.b.trnL-2			IC3__Nsp-3.b.trnL-2; IC3__Nsp-3.b.trnL-3; IC3__Nsp-I.b.trnL	IC3	3
IC3__Nsp-3.b.trnL-1_&_4_other	IC3__Nsp-3.b.trnL-1			IC3__Nsp-3.b.trnL-1; IC3__Nsp-5.b.trnL-1; IC3__Nsp-B.b.trnL; IC3__Nsp-D.b.trnL; IC3__Nsp-H.b.trnL	IC3	5
IC3__Nsp-1.b.trnL_&_2_other	IC3__Nsp-1.b.trnL			IC3__Nsp-1.b.trnL; IC3__Nsp-E.b.trnL; IC3__Nsp-F.b.trnL	IC3	3
IC3__Npu.b.trnL-1_&_Npu.b.trnL-2	IC3__Npu.b.trnL-1			IC3__Npu.b.trnL-1; IC3__Npu.b.trnL-2	IC3	2
IC3__Mgl.c.trnL_&_Mva.c.trnL	IC3__Mgl.c.trnL			IC3__Mgl.c.trnL; IC3__Mva.c.trnL	IC3	2
IC3__Mae.b.trnL-1_&_Mae.b.trnL-3	IC3__Mae.b.trnL-1			IC3__Mae.b.trnL-1; IC3__Mae.b.trnL-3	IC3	2
IC3__Hod.c.trnL_&_Aob.c.trnL	IC3__Hod.c.trnL			IC3__Aob.c.trnL; IC3__Hod.c.trnL	IC3	2
IC3__Gli.c.trnL_&_Gac.c.trnL	IC3__Gli.c.trnL			IC3__Gac.c.trnL; IC3__Gli.c.trnL	IC3	2
IC3__Gfro.c.trnL_&_2_other	IC3__Gfro.c.trnL			IC3__Gfro.c.trnL; IC3__Glu.c.trnL; IC3__Gpa.c.trnL	IC3	3
IC3__Gdi.c.trnL-2_&_2_other	IC3__Gdi.c.trnL-2			IC3__Gal.c.trnL; IC3__Gdi.c.trnL-1; IC3__Gdi.c.trnL-2	IC3	3
IC3__Gcru.c.trnL_&_2_other	IC3__Gcru.c.trnL			IC3__Gcru.c.trnL; IC3__Gpn.c.trnL; IC3__Gsep.c.trnL	IC3	3
IC3__Gbu.c.trnL-1_&_Gbu.c.trnL-2	IC3__Gbu.c.trnL-1			IC3__Gbu.c.trnL-1; IC3__Gbu.c.trnL-2	IC3	2
IC3__Gbr.c.trnL-2_&_2_other	IC3__Gbr.c.trnL-2			IC3__Gbr.c.trnL-1; IC3__Gbr.c.trnL-2; IC3__Gter.c.trnL	IC3	3
IC3__Gasp.c.trnL_&_Gge.c.trnL	IC3__Gasp.c.trnL			IC3__Gasp.c.trnL; IC3__Gge.c.trnL	IC3	2
IC3__Gani.c.trnL_&_2_other	IC3__Gani.c.trnL			IC3__Gani.c.trnL; IC3__Gpe.c.trnL; IC3__Gpi.c.trnL	IC3	3
IC3__Gang.c.trnL_&_Goc.c.trnL	IC3__Gang.c.trnL			IC3__Gang.c.trnL; IC3__Goc.c.trnL	IC3	2
IC3__Eam.c.trnL_&_Ech.c.trnL	IC3__Eam.c.trnL			IC3__Eam.c.trnL; IC3__Ech.c.trnL	IC3	2
IC3__Dob.c.trnL_&_Dar.c.trnL	IC3__Dob.c.trnL			IC3__Dar.c.trnL; IC3__Dob.c.trnL	IC3	2
IC3__Dbo-2.c.trnL_&_Dbar.c.trnL	IC3__Dbo-2.c.trnL			IC3__Dbar.c.trnL; IC3__Dbo-2.c.trnL	IC3	2
IC3__Dai.c.trnL-2_&_7_other	IC3__Dai.c.trnL-2			IC3__Dai.c.trnL-2; IC3__Ddu.c.trnL-1; IC3__Ddu.c.trnL-2; IC3__Dla.c.trnL; IC3__Dto.c.trnL-1; IC3__Dto.c.trnL-2; IC3__Dto.c.trnL-3; IC3__Dto.c.trnL-4	IC3	8
IC3__Dai.c.trnL-1_&_Dai.c.trnL-3	IC3__Dai.c.trnL-1			IC3__Dai.c.trnL-1; IC3__Dai.c.trnL-3	IC3	2
IC3__Cpur.c.trnL_&_Ipr.c.trnL	IC3__Cpur.c.trnL			IC3__Cpur.c.trnL; IC3__Ipr.c.trnL	IC3	2
IC3__Cpe.c.trnL_&_Cpul.c.trnL	IC3__Cpe.c.trnL			IC3__Cpe.c.trnL; IC3__Cpul.c.trnL	IC3	2
IC3__Apa.c.trnL_&_Avil.c.trnL	IC3__Apa.c.trnL			IC3__Apa.c.trnL; IC3__Avil.c.trnL	IC3	2
IC3__Aba.c.trnL_&_15_other	IC3__Aba.c.trnL			IC3__Aba.c.trnL; IC3__Aci.c.trnL; IC3__Ade.c.trnL; IC3__Aii.c.trnL; IC3__Akit.c.trnL; IC3__Akiy.c.trnL; IC3__Akr.c.trnL; IC3__Alo.c.trnL; IC3__Ana.c.trnL; IC3__Ani.c.trnL; IC3__Aok.c.trnL; IC3__Aro.c.trnL; IC3__Asac.c.trnL; IC3__Ase.c.trnL; IC3__Asi.c.trnL; IC3__Ata.c.trnL	IC3	16
IC2__Svi.mL1949-1_&_Svi.mL1949-2	IC2__Svi.mL1949-1			IC2__Svi.mL1949-1; IC2__Svi.mL1949-2	IC2	2
IC2__Slu.mL1949-1_&_Slu.mL1949-2	IC2__Slu.mL1949-1			IC2__Slu.mL1949-1; IC2__Slu.mL1949-2	IC2	2
IC2__Aab.mS569-1_&_3_other	IC2__Aab.mS569-1			IC2__Aab.mS569-1; IC2__Aab.mS569-2; IC2__Aab.mS569-3; IC2__Aab.mS569-4	IC2	4
IC1__Vin.S1506-2_&_Vin.S1506-3	IC1__Vin.S1506-2			IC1__Vin.S1506-2; IC1__Vin.S1506-3	IC1	2
IC1__ulv_sp-1.S1506_&_ulv_sp-2.S1506	IC1__ulv_sp-1.S1506			IC1__ulv_sp-1.S1506; IC1__ulv_sp-2.S1506	IC1	2
IC1__Tle.S891-1_&_Tle.S891-2	IC1__Tle.S891-1			IC1__Tle.S891-1; IC1__Tle.S891-2	IC1	2
IC1__Tle.S1506-1_&_Tle.S1506-2	IC1__Tle.S1506-1			IC1__Tle.S1506-1; IC1__Tle.S1506-2	IC1	2
IC1__Tco.L1925_&_3_other	IC1__Tco.L1925			IC1__Tco.L1925; IC1__Thy.L1925; IC1__Tpi.L1925; IC1__Tso.L1925	IC1	4
IC1__Tar.S1512-3_&_Tar.S1512-4	IC1__Tar.S1512-3			IC1__Tar.S1512-3; IC1__Tar.S1512-4	IC1	2
IC1__Str.S943-1_&_3_other	IC1__Str.S943-1			IC1__Str.S943-1; IC1__Str.S943-2; IC1__Str.S943-3; IC1__Str.S943-4	IC1	4
IC1__Ste.L798-1_&_2_other	IC1__Ste.L798-1			IC1__Ste.L798-1; IC1__Ste.L798-2; IC1__Ste.L798-3	IC1	3
IC1__Ssc.L798-3_&_3_other	IC1__Ssc.L798-3			IC1__Ssc.L798-1; IC1__Ssc.L798-2; IC1__Ssc.L798-3; IC1__Ssc.L798-4	IC1	4
IC1__Sog.S1506-3_&_2_other	IC1__Sog.S1506-3			IC1__Sog.S1506-3; IC1__Sog.S1506-6; IC1__Sog.S1506-7	IC1	3
IC1__Sog.S1506-1_&_4_other	IC1__Sog.S1506-1			IC1__Sog.S1506-1; IC1__Sog.S1506-2; IC1__Sog.S1506-4; IC1__Sog.S1506-5; IC1__Sog.S1506-8	IC1	5
IC1__Rpa.S1506-1_&_2_other	IC1__Rpa.S1506-1			IC1__Rpa.S1506-1; IC1__Rpa.S1506-2; IC1__Rpa.S1506-3	IC1	3
IC1__Pye.S516-1_&_4_other	IC1__Pye.S516-1			IC1__Pte.S516-8; IC1__Pte.S516-9; IC1__Pye.S516-1; IC1__Pye.S516-3; IC1__Pye.S516-4	IC1	5
IC1__Pye.S1506-4_&_3_other	IC1__Pye.S1506-4			IC1__Pye.S1506-3; IC1__Pye.S1506-4; IC1__Pye.S1506-5; IC1__Pye.S1506-6	IC1	4
IC1__Pye.S1506-2_&_Pye.S1506-1	IC1__Pye.S1506-2			IC1__Pye.S1506-1; IC1__Pye.S1506-2	IC1	2
IC1__Pte.S516-4_&_2_other	IC1__Pte.S516-4			IC1__Pte.S516-4; IC1__Pte.S516-5; IC1__Pte.S516-7	IC1	3
IC1__Pte.S516-2_&_2_other	IC1__Pte.S516-2			IC1__Pte.S516-2; IC1__Pte.S516-3; IC1__Pte.S516-6	IC1	3
IC1__Pte.S516-10_&_4_other	IC1__Pte.S516-10			IC1__Pte.S516-10; IC1__Pte.S516-11; IC1__Pte.S516-12; IC1__Pte.S516-13; IC1__Pte.S516-14	IC1	5
IC1__Pte.S1506-4_&_2_other	IC1__Pte.S1506-4			IC1__Pte.S1506-4; IC1__Pte.S1506-5; IC1__Pte.S1506-7	IC1	3
IC1__Pte.S1506-12_&_2_other	IC1__Pte.S1506-12			IC1__Pte.S1506-2; IC1__Pte.S1506-12; IC1__Pte.S1506-13	IC1	3
IC1__Pte.S1506-1_&_3_other	IC1__Pte.S1506-1			IC1__Pte.S1506-1; IC1__Pte.S1506-10; IC1__Pte.S1506-11; IC1__Pte.S1506-14	IC1	4
IC1__Psu.S516-20_&_19_other	IC1__Psu.S516-20			IC1__Psu.S516-1; IC1__Psu.S516-2; IC1__Psu.S516-3; IC1__Psu.S516-4; IC1__Psu.S516-5; IC1__Psu.S516-6; IC1__Psu.S516-7; IC1__Psu.S516-8; IC1__Psu.S516-9; IC1__Psu.S516-10; IC1__Psu.S516-11; IC1__Psu.S516-12; IC1__Psu.S516-13; IC1__Psu.S516-14; IC1__Psu.S516-15; IC1__Psu.S516-16; IC1__Psu.S516-17; IC1__Psu.S516-18; IC1__Psu.S516-19; IC1__Psu.S516-20	IC1	20
IC1__Psu.S1506-4_&_2_other	IC1__Psu.S1506-4			IC1__Psu.S1506-4; IC1__Psu.S1506-14; IC1__Psu.S1506-19	IC1	3
IC1__Psu.S1506-3_&_8_other	IC1__Psu.S1506-3			IC1__Psu.S1506-3; IC1__Psu.S1506-5; IC1__Psu.S1506-6; IC1__Psu.S1506-7; IC1__Psu.S1506-8; IC1__Psu.S1506-9; IC1__Psu.S1506-11; IC1__Psu.S1506-12; IC1__Psu.S1506-13	IC1	9
IC1__Ppu.S516_&_Psp-6.S516	IC1__Ppu.S516			IC1__Ppu.S516; IC1__Psp-6.S516	IC1	2
IC1__Po_um.S1506-7_&_3_other	IC1__Po_um.S1506-7			IC1__Po_um.S1506-4; IC1__Po_um.S1506-5; IC1__Po_um.S1506-6; IC1__Po_um.S1506-7	IC1	4
IC1__Pino.S943-2_&_Pino.S943-1	IC1__Pino.S943-2			IC1__Pino.S943-1; IC1__Pino.S943-2	IC1	2
IC1__Pe_ci.S1506-1_&_Pe_ci.S1506-2	IC1__Pe_ci.S1506-1			IC1__Pe_ci.S1506-1; IC1__Pe_ci.S1506-2	IC1	2
IC1__Pci.S943-1_&_4_other	IC1__Pci.S943-1			IC1__Pci.S943-1; IC1__Pci.S943-2; IC1__Pci.S943-3; IC1__Pci.S943-4; IC1__Pci.S943-5	IC1	5
IC1__Par.S1506-2_&_Par.S1506-1	IC1__Par.S1506-2			IC1__Par.S1506-1; IC1__Par.S1506-2	IC1	2
IC1__Nsp.S516-1_&_2_other	IC1__Nsp.S516-1			IC1__Nsp.S516-1; IC1__Nsp.S516-2; IC1__Nsp.S516-3	IC1	3
IC1__Nsp-1.L1926_&_Nsp-2.L1926	IC1__Nsp-1.L1926			IC1__Nsp-1.L1926; IC1__Nsp-2.L1926	IC1	2
IC1__Ncl.S516-1_&_5_other	IC1__Ncl.S516-1			IC1__Ncl.S516-1; IC1__Ncl.S516-2; IC1__Ncl.S516-3; IC1__Ncl.S516-4; IC1__Ncl.S516-5; IC1__Ncl.S516-6	IC1	6
IC1__Nan.S516-1_&_Nan.S516-2	IC1__Nan.S516-1			IC1__Nan.S516-1; IC1__Nan.S516-2	IC1	2
IC1__Msc.S788-1_&_3_other	IC1__Msc.S788-1			IC1__Msc.S788-1; IC1__Msc.S788-2; IC1__Msc.S788-3; IC1__Msc.S788-4	IC1	4
IC1__Mpl.L798-2_&_Mpl.L798-1	IC1__Mpl.L798-2			IC1__Mpl.L798-1; IC1__Mpl.L798-2	IC1	2
IC1__Mfr.S943-9_&_4_other	IC1__Mfr.S943-9			IC1__Mfr.S943-1; IC1__Mfr.S943-2; IC1__Mfr.S943-3; IC1__Mfr.S943-9; IC1__Mfr.S943-10	IC1	5
IC1__Mfr.S943-4_&_4_other	IC1__Mfr.S943-4			IC1__Mfr.S943-4; IC1__Mfr.S943-5; IC1__Mfr.S943-6; IC1__Mfr.S943-7; IC1__Mfr.S943-8	IC1	5
IC1__Mcu.S788-1_&_Mcu.S788-2	IC1__Mcu.S788-1			IC1__Mcu.S788-1; IC1__Mcu.S788-2	IC1	2
IC1__Mcu.L798-2_&_Mcu.L798-1	IC1__Mcu.L798-2			IC1__Mcu.L798-1; IC1__Mcu.L798-2	IC1	2
IC1__Lca.S943-2_&_Lca.S943-1	IC1__Lca.S943-2			IC1__Lca.S943-1; IC1__Lca.S943-2	IC1	2
IC1__Kth.S1506_&_Kju.S1506	IC1__Kth.S1506			IC1__Kju.S1506; IC1__Kth.S1506	IC1	2
IC1__Gsp-1.S1506_&_Gsp-2.S1506	IC1__Gsp-1.S1506			IC1__Gsp-1.S1506; IC1__Gsp-2.S1506	IC1	2
IC1__Gpl.S943_&_Gpau.S943	IC1__Gpl.S943			IC1__Gpau.S943; IC1__Gpl.S943	IC1	2
IC1__Gfo.S943_&_17_other	IC1__Gfo.S943			IC1__Gfo.S943; IC1__Pte.S943-1; IC1__Pte.S943-2; IC1__Pte.S943-3; IC1__Pte.S943-4; IC1__Pte.S943-5; IC1__Pte.S943-6; IC1__Pte.S943-7; IC1__Pte.S943-8; IC1__Pte.S943-9; IC1__Pte.S943-10; IC1__Pte.S943-11; IC1__Pte.S943-12; IC1__Pte.S943-13; IC1__Pte.S943-14; IC1__Pte.S943-15; IC1__Pte.S943-16; IC1__Pte.S943-17	IC1	18
IC1__Geu.S943_&_Gpu.S943	IC1__Geu.S943			IC1__Geu.S943; IC1__Gpu.S943	IC1	2
IC1__fun_sp-3.S1506_&_2_other	IC1__fun_sp-3.S1506			IC1__fun_sp-3.S1506; IC1__fun_sp-3.S1506; IC1__fun_sp-3.S1506	IC1	3
IC1__fun_sp-1.S788-_&_fun_sp-1.S788-	IC1__fun_sp-1.S788-			IC1__fun_sp-1.S788-; IC1__fun_sp-1.S788-	IC1	2
IC1__Fph.S943-1_&_Fph.S943-2	IC1__Fph.S943-1			IC1__Fph.S943-1; IC1__Fph.S943-2	IC1	2
IC1__Dpul.S943_&_Dfr.S943-1	IC1__Dpul.S943			IC1__Dfr.S943-1; IC1__Dpul.S943	IC1	2
IC1__Cmo-2.S1506-7_&_7_other	IC1__Cmo-2.S1506-7			IC1__Cmo-2.S1506-1; IC1__Cmo-2.S1506-2; IC1__Cmo-2.S1506-3; IC1__Cmo-2.S1506-4; IC1__Cmo-2.S1506-5; IC1__Cmo-2.S1506-7; IC1__Cmo-2.S1506-8; IC1__Cmo-2.S1506-9	IC1	8
IC1__Cmi.S1046-2_&_Cmi.S1046-1	IC1__Cmi.S1046-2			IC1__Cmi.S1046-1; IC1__Cmi.S1046-2	IC1	2
IC1__Cky.S943_&_3_other	IC1__Cky.S943			IC1__Cky.S943; IC1__Cmi.S943-4; IC1__Cmi.S943-5; IC1__Cmi.S943-6	IC1	4
IC1__Cho_sp-1.S1046_&_Cho_sp-2.S1046	IC1__Cho_sp-1.S1046			IC1__Cho_sp-1.S1046; IC1__Cho_sp-2.S1046	IC1	2
IC1__Chlo_sp-6.S156_&_Csa.S156	IC1__Chlo_sp-6.S156			IC1__Chlo_sp-6.S156; IC1__Csa.S156	IC1	2
IC1__Chlo_sp-5.S943_&_6_other	IC1__Chlo_sp-5.S943			IC1__Chlo_sp-5.S943; IC1__Csa.S943-1; IC1__Csa.S943-2; IC1__Csa.S943-3; IC1__Csa.S943-4; IC1__Csa.S943-5; IC1__Csa.S943-6	IC1	7
IC1__Chlo_sp-1.S151_&_5_other	IC1__Chlo_sp-1.S151			IC1__Chlo_sp-1.S151; IC1__Chlo_sp-2.S151; IC1__Chlo_sp-3.S151; IC1__Chlo_sp-4.S151; IC1__Chlo_sp-8.S151; IC1__Chlo_sp-9.S151	IC1	6
IC1__Chlo_sp-1.S136_&_5_other	IC1__Chlo_sp-1.S136			IC1__Chlo_sp-1.S136; IC1__Chlo_sp-2.S136; IC1__Chlo_sp-3.S136; IC1__Chlo_sp-4.S136; IC1__Chlo_sp-8.S136; IC1__Chlo_sp-9.S136	IC1	6
IC1__chla_sp-5.S323_&_chla_sp-8.S323	IC1__chla_sp-5.S323			IC1__chla_sp-5.S323; IC1__chla_sp-8.S323	IC1	2
IC1__chla_sp-3.S323_&_chla_sp-4.S323	IC1__chla_sp-3.S323			IC1__chla_sp-3.S323; IC1__chla_sp-4.S323	IC1	2
IC1__Cel.S1506-2_&_Cel.S1506-1	IC1__Cel.S1506-2			IC1__Cel.S1506-1; IC1__Cel.S1506-2	IC1	2
IC1__Ceh.S1506-6_&_2_other	IC1__Ceh.S1506-6			IC1__Ceh.S1506-6; IC1__Ceh.S1506-7; IC1__Ceh.S1506-8	IC1	3
IC1__Ceh.S1506-55_&_5_other	IC1__Ceh.S1506-55			IC1__Ceh.S1506-53; IC1__Ceh.S1506-55; IC1__Ceh.S1506-56; IC1__Ceh.S1506-57; IC1__Ceh.S1506-58; IC1__Ceh.S1506-59	IC1	6
IC1__Ceh.S1506-54_&_2_other	IC1__Ceh.S1506-54			IC1__Ceh.S1506-50; IC1__Ceh.S1506-52; IC1__Ceh.S1506-54	IC1	3
IC1__Ceh.S1506-5_&_Ceh.S1506-9	IC1__Ceh.S1506-5			IC1__Ceh.S1506-5; IC1__Ceh.S1506-9	IC1	2
IC1__Ceh.S1506-48_&_Ceh.S1506-49	IC1__Ceh.S1506-48			IC1__Ceh.S1506-48; IC1__Ceh.S1506-49	IC1	2
IC1__Ceh.S1506-44_&_2_other	IC1__Ceh.S1506-44			IC1__Ceh.S1506-44; IC1__Ceh.S1506-45; IC1__Ceh.S1506-46	IC1	3
IC1__Ceh.S1506-36_&_6_other	IC1__Ceh.S1506-36			IC1__Ceh.S1506-36; IC1__Ceh.S1506-37; IC1__Ceh.S1506-38; IC1__Ceh.S1506-39; IC1__Ceh.S1506-40; IC1__Ceh.S1506-41; IC1__Ceh.S1506-42	IC1	7
IC1__Ceh.S1506-31_&_2_other	IC1__Ceh.S1506-31			IC1__Ceh.S1506-31; IC1__Ceh.S1506-32; IC1__Ceh.S1506-33	IC1	3
IC1__Ceh.S1506-3_&_Ceh.S1506-4	IC1__Ceh.S1506-3			IC1__Ceh.S1506-3; IC1__Ceh.S1506-4	IC1	2
IC1__Ceh.S1506-26_&_3_other	IC1__Ceh.S1506-26			IC1__Ceh.S1506-26; IC1__Ceh.S1506-27; IC1__Ceh.S1506-28; IC1__Ceh.S1506-29	IC1	4
IC1__Ceh.S1506-21_&_3_other	IC1__Ceh.S1506-21			IC1__Ceh.S1506-21; IC1__Ceh.S1506-22; IC1__Ceh.S1506-23; IC1__Ceh.S1506-24	IC1	4
IC1__Ceh.S1506-14_&_4_other	IC1__Ceh.S1506-14			IC1__Ceh.S1506-14; IC1__Ceh.S1506-15; IC1__Ceh.S1506-16; IC1__Ceh.S1506-18; IC1__Ceh.S1506-19	IC1	5
IC1__Ceh.S1506-12_&_Ceh.S1506-13	IC1__Ceh.S1506-12			IC1__Ceh.S1506-12; IC1__Ceh.S1506-13	IC1	2
IC1__Ceh.S1506-10_&_Ceh.S1506-11	IC1__Ceh.S1506-10			IC1__Ceh.S1506-10; IC1__Ceh.S1506-11	IC1	2
IC1__Ceh.S1506-1_&_Ceh.S1506-2	IC1__Ceh.S1506-1			IC1__Ceh.S1506-1; IC1__Ceh.S1506-2	IC1	2
IC1__Cbr.S943-1_&_5_other	IC1__Cbr.S943-1			IC1__Cbr.S943-1; IC1__Cbr.S943-2; IC1__Cbr.S943-3; IC1__Cbr.S943-4; IC1__Cbr.S943-5; IC1__Cbr.S943-6	IC1	6
IC1__Cba.S943-16_&_Cba.S943-13	IC1__Cba.S943-16			IC1__Cba.S943-13; IC1__Cba.S943-16	IC1	2
IC1__Cba.S943-15_&_Cba.S943-12	IC1__Cba.S943-15			IC1__Cba.S943-12; IC1__Cba.S943-15	IC1	2
IC1__Cba.S943-11_&_6_other	IC1__Cba.S943-11			IC1__Cba.S943-4; IC1__Cba.S943-6; IC1__Cba.S943-7; IC1__Cba.S943-8; IC1__Cba.S943-10; IC1__Cba.S943-11; IC1__Co_sp-2.S943	IC1	7
IC1__Bzo.S943-2_&_Bzo.S943-1	IC1__Bzo.S943-2			IC1__Bzo.S943-1; IC1__Bzo.S943-2	IC1	2
IC1__Bth.S1506-4_&_Bth.S1506-2	IC1__Bth.S1506-4			IC1__Bth.S1506-2; IC1__Bth.S1506-4	IC1	2
IC1__Bfu.S943-2_&_Bfu.S943-1	IC1__Bfu.S943-2			IC1__Bfu.S943-1; IC1__Bfu.S943-2	IC1	2
IC1__Bfu.S516-7_&_Bfu.S516-6	IC1__Bfu.S516-7			IC1__Bfu.S516-6; IC1__Bfu.S516-7	IC1	2
IC1__Bfu.S516-4_&_Bfu.S516-5	IC1__Bfu.S516-4			IC1__Bfu.S516-4; IC1__Bfu.S516-5	IC1	2
IC1__Bfu.S516-14_&_2_other	IC1__Bfu.S516-14			IC1__Bfu.S516-14; IC1__Bfu.S516-15; IC1__Bfu.S516-16	IC1	3
IC1__Bfu.S516-12_&_Bfu.S516-13	IC1__Bfu.S516-12			IC1__Bfu.S516-12; IC1__Bfu.S516-13	IC1	2
IC1__Bfu.S516-1_&_2_other	IC1__Bfu.S516-1			IC1__Bfu.S516-1; IC1__Bfu.S516-2; IC1__Bfu.S516-3	IC1	3
IC1__Bfu.S1506-11_&_Bfu.S1506-12	IC1__Bfu.S1506-11			IC1__Bfu.S1506-11; IC1__Bfu.S1506-12	IC1	2
IC1__Bat.S516-7_&_Bat.S516-4	IC1__Bat.S516-7			IC1__Bat.S516-4; IC1__Bat.S516-7	IC1	2
IC1__Bat.S516-3_&_2_other	IC1__Bat.S516-3			IC1__Bat.S516-3; IC1__Bat.S516-5; IC1__Bat.S516-6	IC1	3
IC1__bas_sp.S943-1_&_2_other	IC1__bas_sp.S943-1			IC1__bas_sp.S943-1; IC1__bas_sp.S943-2; IC1__bas_sp.S943-3	IC1	3
IC1__Ba_sp-2.S516_&_2_other	IC1__Ba_sp-2.S516			IC1__Ba_sp-2.S516; IC1__Bfu.S516-8; IC1__Bfu.S516-9	IC1	3
IC1__Asp-1.S891_&_2_other	IC1__Asp-1.S891			IC1__Asp-1.S891; IC1__Asp-2.S891; IC1__Asp-3.S891	IC1	3
IC1__Ale.S943-4_&_2_other	IC1__Ale.S943-4			IC1__Ale.S943-2; IC1__Ale.S943-3; IC1__Ale.S943-4	IC1	3
IC1__Acl.S1506-1_&_Acl.S1506-2	IC1__Acl.S1506-1			IC1__Acl.S1506-1; IC1__Acl.S1506-2	IC1	2
IC1__Aca.S943-5_&_Aca.S943-4	IC1__Aca.S943-5			IC1__Aca.S943-4; IC1__Aca.S943-5	IC1	2
IC1__Aca.S943-2_&_Aca.S943-3	IC1__Aca.S943-2			IC1__Aca.S943-2; IC1__Aca.S943-3	IC1	2
IB4__Tne.bL1931_&_3_other	IB4__Tne.bL1931			IB4__Tne.bL1931; IB4__Tsp-1.bL1931; IB4__Tsp-2.bL1931; IB4__Tsp-3.bL1931	IB4	4
IB4__Csp-1.cL2500_&_Csp-2.cL2500	IB4__Csp-1.cL2500			IB4__Csp-1.cL2500; IB4__Csp-2.cL2500	IB4	2
IB3__Pma.m.COX1,6_&_Pma.m.COX1,3	IB3__Pma.m.COX1,6			IB3__Pma.m.COX1,6; IB4__Pma.m.COX1,3	IB4; IB3	2
IB1__Kla.m.COX1,1_&_3_other	IB1__Kla.m.COX1,1			IB1__Kla.m.COX1,1; IB1__Lsy.m.COX1,1; IB1__Mfr.m.COX1,1; IB1__Pox.m.COX1,1	IB1	4
IB1__Hsu.m.COX1,1_&_Vca.m.COX1,1	IB1__Hsu.m.COX1,1			IB1__Hsu.m.COX1,1; IB1__Vca.m.COX1,1	IB1	2
IB1__Cfa.m.COX1,1_&_2_other	IB1__Cfa.m.COX1,1			IB1__Cfa.m.COX1,1; IB1__Ctr.m.COX1,1; IB1__Lsp.m.COX1,1	IB1	3
IA3__Cha_vu.mS793_&_Csp.mS793	IA3__Cha_vu.mS793			IA3__Cha_vu.mS793; IA3__Csp.mS793	IA3	2
IA3__Apu.cL2593_&_Afo.cL2593	IA3__Apu.cL2593			IA3__Afo.cL2593; IA3__Apu.cL2593	IA3	2
IA1__Sob.mL2504-2_&_Sob.mL2504-1	IA1__Sob.mL2504-2			IA1__Sob.mL2504-1; IA1__Sob.mL2504-2	IA1	2
IA1__Sce.mL2449-3_&_2_other	IA1__Sce.mL2449-3			IA1__Sce.mL2449-1; IA1__Sce.mL2449-2; IA1__Sce.mL2449-3	IA1	3

## Sheet: S8 pruned_sequences
IA2__Ban.b.nrdE
IA3__Apu.cL2593
IA3__Cbr.cL2596
IA3__Clu.cL2593
IA3__Cpe.cL2593
IB3__Kla.m.COX1,4
IB3__Mvi.m.COX1,2
IB3__Pan.m.COX1,15
IB4__Sja.m.COX1,2
IC1__Bfu.S516-14
IC1__Ggr.L2449-1
IC1__Ggr.L2449-2
IC1__Pka.S516-1
IC3__Ppo.L1949-2
IC3__Ppo.L2449-1
IC3__Ppo.L2449-2
ID__Ama.m.COB,2
ID__Ama.m.COB,3
ID__Ama.m.ND5,1-1
ID__Csm.m.COB
ID__Ncr.m.COB,1-1
ID__Ncr.m.COB,1-2
ID__Pan.m.COX1,12
ID__Pan.m.ND5,1
IE__Box.S516
IE__Br_sp.S516
IE__Bzo.S516
IE__Che.S516-2
IE__Chlo_sp-1.S943
IE__Chlo_sp-12.S516
IE__Chlo_sp-6.S516
IE__Cpil.S516
IE__Dir.S956-1
IE__Dsp.S516
IE__Epr.S1199
IE__Gni.S516
IE__Gpr.S1199
IE__Hep.S516
IE__Hrh.S516
IE__Lab.S516
IE__Lin.S1199-1
IE__Lpu.S516
IE__Lqu.S516
IE__Mca.S516
IE__Mju.S516
IE__Mto.S1199
IE__Nar.S516
IE__Osp.S1199
IE__Pcon.S516
IE__Pe_um.S516
IE__Pgh.S1199
IE__Phy.S516
IE__Pte.S1199-2
IE__Rbo.S1199
IE__Rbo.S516
IE__Sdi.S1199-1
IE__Sdi.S516-1
IE__Skn.S956
IE__Tin.S1199-2
IE__Tve.S989
IE__Vfu.S1199
IE__Xsp-1.S516
IE__Xsp-2.S1199
IE__Xsp-2.S516
IE__Xsp-3.S1199
IE__Xsp-3.S516
IE1__Aco.S516
IE1__Bhy.S516
IE1__Cbi.S516
IE1__Cca.S516
IE1__Ccocc.S516
IE1__Ccoch.S516
IE1__Cin.S516
IE1__Cja.S516
IE1__Cka.L2563
IE1__Cka.S516
IE1__Co_sp-1.S516
IE1__Co_sp-3.L2563
IE1__Cpa.S516
IE1__Cpro.L2563
IE1__Cpro.S516
IE1__Cram.S516
IE1__Csob.S516
IE1__Cya.S516
IE1__Epr.S516
IE1__Ggr.L2563
IE1__Gph.S516
IE1__Her.S516
IE1__Leo_sp-1.S516
IE1__Min.S516-1
IE1__Min.S516-2
IE1__Rca.S516-1
IE1__Rca.S516-2
IE1__Rca.S516-4
IE1__Rtu.S516-2
IE2__Afu.S516
IE2__Aha.S516
IE2__Am_sp.S516
IE2__Cal.L1923
IE2__Cal.L1923,1
IE2__Cdu.L1923-1
IE2__Cdu.L1923-2
IE2__Chlo_lu.S516-1
IE2__Chlo_lu.S516-2
IE2__Chlo_sp-10.S516
IE2__Chlo_sp-11.S651
IE2__Cka.L2066
IE2__Clu.S516
IE2__Co_sp-3.L2066
IE2__Cpin.S516
IE2__Cpro.L2066
IE2__Ddi.S516
IE2__Ede.S516
IE2__Gvi.S516
IE2__Ksp.S516
IE2__Mal.S516
IE2__Man.L2066-1
IE2__Man.L2066-2
IE2__Msp.S516
IE2__Par.S516-1
IE2__Par.S516-2
IE2__Par.S516-3
IE2__Pau.S516-1
IE2__Pbr.S516
IE2__Pob.S516
IE2__Pte.L2066
IE2__Qcl.S516
IE2__Rpo.S516-1
IE2__Rpo.S516-2
IE2__Sba.S516
IE2__Sda.S516
IE2__Sps.L1926
IE2__Tar.S516
IE2__Ti_fl.S516-1
IE2__Ti_fl.S516-2
IE2__Tpa.S516-2
IE2__Tus.S516
IE2__Wre.S516
IE3__Aac.S1199
IE3__Bhy.S1199
IE3__Boc.S1199-2
IE3__Bsa.S1199-1
IE3__Bth.S1199-1
IE3__Bth.S1199-2
IE3__Bth.S1199-4
IE3__Caf.S1199
IE3__Cba.S1199-1
IE3__Cbi.S989
IE3__Cca.S989
IE3__Ccocc.S1199
IE3__Ccocc.S989
IE3__Ccoch.S1199
IE3__Ccoch.S989
IE3__Chy.S1199
IE3__Chy.S989
IE3__Cin.S1199
IE3__Cin.S989
IE3__Cja.S1199
IE3__Cka.S1199
IE3__Cka.S989
IE3__Cme.S1199
IE3__Cmi.S1199-2
IE3__Co_sp-1.S989
IE3__Co_sp-3.S1199
IE3__Cparad.S1199
IE3__Cparas.S1199
IE3__Cpo.S989
IE3__Cpro.S1199
IE3__Cpro.S989
IE3__Cpru.S1199
IE3__Cram.S1199
IE3__Cram.S989
IE3__Csob.S1199
IE3__Csob.S989
IE3__Csor.S1199
IE3__Cta.S1199
IE3__Cya.S1199
IE3__Cya.S989
IE3__Dat.S1199
IE3__Eca.S1199-1
IE3__Eca.S1199-2
IE3__Eni.S989-1
IE3__Eni.S989-2
IE3__Fph.S1199-1
IE3__Fso-1.S1199
IE3__Fso-2.S1199-1
IE3__Fso-3.S1199-1
IE3__Gvi.S1201
IE3__Hpa.S1199
IE3__Hre.S1199
IE3__Leo_sp-4.S989
IE3__Leo_sp-5.S1199
IE3__Leo_sp-5.S989
IE3__Mfl.S1199
IE3__Opa.S1199
IE3__Pam.S1199
IE3__Pci.S1199-1
IE3__Pob.S1199
IE3__Ppa.S1199
IE3__Pra.S1199
IE3__Psp.S989
IE3__Pte.S1199-1
IE3__Rne.S989
IE3__Sdi.S1199-4
IE3__Sta.S1199
IE3__Ti_fl.S1199-1
IE3__Ti_fl.S1199-2
IE3__To_fl.S1199
IE3__Tor.S1199
IE3__Xpo.S1199
IE3__Xpo.S989
UNK__SPG24.Pol

## Sheet: S9 n_subgroup_members
Subgroup	GISSD + Bastillevirinae	% of dataset	non-redundant dataset and raw alignment	% of dataset	% redundant	in pruned alignment	% of dataset	% pruned
IA1	80	0.0436205	77	0.0536212	0.0375	77	0.0629085	0
IA2	15	0.00817884	15	0.0104457	0	14	0.0114379	0.0666667
IA3	56	0.0305344	54	0.0376045	0.0357143	50	0.0408497	0.0740741
IA_total	151	0.0823337	146	0.101671	0.0331126	141	0.115196	0.0342466
IB1	42	0.0229008	36	0.0250696	0.142857	36	0.0294118	0
IB2	18	0.00981461	18	0.0125348	0	18	0.0147059	0
IB3	7	0.00381679	7	0.00487465	0	4	0.00326797	0.428571
IB4	89	0.0485278	84	0.0584958	0.0561798	83	0.0678105	0.0119048
IB_total	156	0.08506	145	0.100975	0.0705128	141	0.115196	0.0275862
IC1	837	0.456379	595	0.414345	0.289128	591	0.482843	0.00672269
IC2	32	0.0174482	27	0.0188022	0.15625	27	0.0220588	0
IC3	328	0.178844	247	0.172006	0.246951	244	0.199346	0.0121457
IC_total	1197	0.652672	869	0.605153	0.274018	862	0.704248	0.00805524
ID	17	0.00926936	16	0.0111421	0.0588235	8	0.00653595	0.5
IE1	38	0.0207197	31	0.0215877	0.184211	2	0.00163399	0.935484
IE2	58	0.0316249	55	0.0383008	0.0517241	12	0.00980392	0.781818
IE3	111	0.0605234	87	0.060585	0.216216	14	0.0114379	0.83908
IE?	61	0.0332606	50	0.0348189	0.180328	8	0.00653595	0.84
IE_total	268	0.146129	223	0.155292	0.16791	36	0.0294118	0.838565
NOVEL	45	0.0245365	37	0.025766	0.177778	36	0.0294118	0.027027
Dataset_size	1834		1436			1224

## Sheet: S10 RF00028_coverage
	unpruned					pruned
	min	max	mean	median	std	min	max	mean	median	std
IA1	0.494024	0.960159	0.753402	0.776892	0.111468	0.390438	0.601594	0.540798	0.553785	0.054666
IA2	0.231076	0.832669	0.632404	0.653386	0.139783	0.390438	0.565737	0.499715	0.513944	0.0442806
IA3	0.103586	0.940239	0.648222	0.687251	0.186845	0.203187	0.593625	0.481275	0.49004	0.0915433
IA_total	0.103586	0.960159	0.702068	0.7251	0.156312	0.203187	0.601594	0.515611	0.52988	0.0747524
IB1	0.422311	0.864542	0.716578	0.749004	0.0762032	0.350598	0.585657	0.557216	0.585657	0.054636
IB2	0.350598	0.880478	0.622399	0.63745	0.13648	0.2749	0.59761	0.454626	0.478088	0.095145
IB3	0.111554	0.820717	0.511668	0.657371	0.262109	0.454183	0.585657	0.503984	0.488048	0.0491592
IB4	0.398406	0.89243	0.685544	0.701195	0.097732	0.378486	0.593625	0.509624	0.505976	0.0521523
IB_total	0.111554	0.89243	0.677016	0.701195	0.121346	0.2749	0.59761	0.514594	0.517928	0.0672907
IC1	0	0.868526	0.613191	0.61753	0.098057	0.262948	0.601594	0.53228	0.545817	0.0566919
IC2	0.466135	0.816733	0.643353	0.645418	0.0750723	0.342629	0.533865	0.470562	0.478088	0.0366164
IC3	0.0318725	0.964143	0.799474	0.85259	0.127014	0.418327	0.601594	0.567925	0.577689	0.0416639
IC_total	0	0.964143	0.667076	0.649402	0.135396	0.262948	0.601594	0.540437	0.553785	0.0561189
ID	0.0318725	0.760956	0.373008	0.378486	0.171886	0.199203	0.474104	0.364542	0.378486	0.0924955
IE1	0.00796813	0.605578	0.0615602	0.00796813	0.126453	0.354582	0.434263	0.394422	0.394422	0.0398406
IE2	0	0.498008	0.120753	0.0517928	0.141628	0.227092	0.386454	0.309429	0.314741	0.0472895
IE3	0.00398406	0.533865	0.130512	0.0438247	0.147571	0.203187	0.466135	0.30905	0.324701	0.0880329
IE?	0	0.653386	0.118327	0.0239044	0.164331	0.211155	0.462151	0.348108	0.348606	0.073136
IE_total	0	0.653386	0.115788	0.0358566	0.14907	0.203187	0.466135	0.322598	0.330677	0.0748095
NOVEL	0.2749	0.816733	0.648003	0.645418	0.110616	0.386454	0.557769	0.492917	0.50996	0.0478144

[truncated: 2 more sheets: S11 ingroup_similarity, S12 intergroup_similarity]
